# Supplementary material for: CTRP4/interleukin-6 receptor signaling ameliorates autoimmune encephalomyelitis by suppressing Th17 cell differentiation
Source: J Clin Invest. 2023 Nov 28;134(4):e168384. doi: 10.1172/JCI168384 (PMC10866667; doi:10.1172/JCI168384)
Supplement: Supporting data values [file jci-134-168384-s206.xlsx]

## Sheet: figure1
figure1A
		WT										Ctrp4-/-
	DN	4.99	7.97	10.5	3.52	3.35	2.76	8.54	7.92	7.68	7.35	11.3	7.87	6.99	3.98	4.79	5.76	8.31	9.43	7.84	8.34
	CD4+SP	9.55	14	7.4	3.63	11	8.03	12.13	10.76	13.21	11	9.02	8.29	8.41	9.73	8.12	8.32	11.84	12.27	11.22	10.79
	CD8+SP	5.07	6.96	4.41	7.97	4.4	3.73	3.45	5.98	6.51	4.4	3.87	5.55	3.98	4.24	5.21	6.31	4.98	6.31	7.52	7.31
	DP	80.4	71	77.7	84.9	81.3	85.5	75.88	75.34	72.6	77.3	75.8	78.3	80.6	82.05	81.88	79.61	74.87	71.99	73.42	73.56
figure1B
	WT											Ctrp4-/-
	DN1	2.81	12.8	8.52	2.92	10	2.89	3.34	3.96	3.76	8.92	3.39	3.74	10.3	10.4	4.22	3.71	2.89	13.5	2.76	3.15
	DN2	8.76	11.7	4.91	7.65	12.4	9.31	6.92	8.91	9.14	7.65	8.71	9.24	7.79	7.65	7.98	8.12	7.79	5.08	10.12	9.88
	DN3	56.7	57.2	66.7	66.75	57.1	32.18	65.62	67.36	60.98	66.75	62.58	64.23	68.8	70.3	65.93	65.28	64.8	72.2	60.71	59.73
	DN4	30.6	18.3	19.86	22.7	20.6	19.98	25.12	19.77	26.12	16.7	25.32	22.79	13.1	21.6	21.87	22.89	24.52	9.22	26.41	27.24
	CD4+CD44hiCD62low			CD8+CD44hiCD62low
FIgure1C	WT	Ctrp4-/-	figure1D	WT	Ctrp4-/-
	15.8	30.2		10.3	8.73
	18.5	23.7		13.7	8.53
	14.5	20.7		13	12.2
	14.2	19.5		13.4	12.6
	22.7	24.4		14.4	21.8
	24.3	26.3		13.5	19.5
	21.6	28.6		13.3	20.2
	19.4	26.5		17.2	15.7
	17.6	20.3		18.7	8.5
	15.3	16.6		20.5	22.7
	CD4+CD44lowCD62hi			CD8+CD44lowCD62hi
	WT	Ctrp4-/-		WT	Ctrp4-/-
	50.6	51.9		35	41.9
	60.5	52.8		28	48.1
	44.4	47.9		43.6	43.3
	46.4	40.4		31.1	38.1
	52.4	38.9		37.9	31
	48.4	38.9		42.4	33
	54.6	42.1		36.2	33.8
	51.9	37.5		38.3	38.8
	47.9	39.7		38.7	39.8
	56.6	37.7		39.9	34.2
Figure1E
	Th1	WT	Ctrp4-/-		Th17	WT	Ctrp4-/-
		12.8	12.3			7.1	7.44
		9.3	17.8			6.3	12.3
		14	11.6			9.36	12.4
		9.45	12.7			5.39	10.9
		8.28	13.6			4.91	10
Figure1F
	name	target	Fold change
	WT1	Il17a	1
	WT2	Il17a	0.898
	WT3	Il17a	0.875
	WT4	Il17a	1.32
	WT5	Il17a	0.821
	KO1	Il17a	1.786
	KO2	Il17a	1.59
	KO3	Il17a	2.215
	KO4	Il17a	1.983
	KO5	Il17a	1.24
	WT1	Il17f	1
	WT2	Il17f	1.131
	WT3	Il17f	1.373
	WT4	Il17f	0.756
	WT5	Il17f	0.842
	KO1	Il17f	1.956
	KO2	Il17f	1.585
	KO3	Il17f	2.231
	KO4	Il17f	2.411
	KO5	Il17f	2.598
	WT1	Rorc	1
	WT2	Rorc	1.121
	WT3	Rorc	1.233
	WT4	Rorc	0.975
	WT5	Rorc	0.886
	KO1	Rorc	2.128
	KO2	Rorc	1.13
	KO3	Rorc	1.564
	KO4	Rorc	1.798
	KO5	Rorc	1.296
	WT1	Ctrp4	1
	WT2	Ctrp4	1.031
	WT3	Ctrp4	1.142
	WT4	Ctrp4	1.235
	WT5	Ctrp4	0.973
	KO1	Ctrp4	0.039
	KO2	Ctrp4	0.024
	KO3	Ctrp4	0.019
	KO4	Ctrp4	0.011
	KO5	Ctrp4	0.21

## Sheet: figure2 
Figure1A-disease score																		figure2C	CNS（absolute number）										Figure2D
		WT								Ctrp4-/-										γδT	CD45+CD19+	CD45+CD8+	CD45+CD4+	CD45+	monocyte(CD11b+Ly6Chi)	CD11c+MHCII+	CD11b+ly6G+				CD45lowF4/80+	CD45+F4/80+
	day0	0	0	0	0	0	0	0	0	0	0	0	0	0	0	0	0		CNS-WT1	955	4460	21680	278965	416870	85700	48895	22755			CNS-WT1	65815	67900
	day1	0	0	0	0	0	0	0	0	0	0	0	0	0	0	0	0		CNS-WT2	900	4130	12195	283215	238025	48950	21755	11255			CNS-WT2	50355	29925
	day2	0	0	0	0	0	0	0	0	0	0	0	0	0	0	0	0		CNS-WT3	465	8470	51070	205160	420645	51865	21685	22015			CNS-WT3	67850	51230
	day3	0	0	0	0	0	0	0	0	0	0	0	0	0	0	0	0		CNS-WT4	2350	6440	15790	360890	345230	106910	33085	18515			CNS-WT4	95385	72920
	day4	0	0	0	0	0	0	0	0	0	0	0	0	0	0	0	0		CNS-WT5	1012	5490	16055	219515	173145	95420	37985	37870			CNS-WT5	73845	73935
	day5	0	0	0	0	0	0	0	0	0	0	0	0	0	0	0	0		CNS-KO1	4770	2915	16430	299295	377715	125545	43470	38900			CNS-KO1	96465	137980
	day6	0	0	0	0	0	0	0	0	0	0	0	0	0	0	0	0		CNS-KO2	3170	2685	15680	294430	351560	91210	37725	20880			CNS-KO2	66065	93100
	day7	0	0	0	0	0	0	0	0	0	0	0	0	0	0	0	0		CNS-KO3	2750	4245	26000	355220	431040	120485	50585	38925			CNS-KO3	106570	134720
	day8	0	0	0	0	0	0	0	0	0	0	0	0	0	0	0	0		CNS-KO4	705	2695	12435	197175	479850	26545	13990	7685			CNS-KO4	107450	110925
	day9	0	0	0	0	0	0	0	0	0	0	0	0	0	0	0	0		CNS-KO5	1535	6285	43375	393620	518265	118630	55960	31150			CNS-KO5	98285	131320
	day10	0	0	0	0	0	0	0	0	0.5	0.5	0.5	0	0	1	0.5	0.5
	day11	0	0	0	0	0	0	0	0	1	1	1	0.5	0.5	1	1	1	figure2E						figure2F
	day12	0.5	0.5	0.5	0.5	0	0	0	0	1.5	1.5	1.5	1	0.5	1.5	1.5	1		CNS (relevant percentage)	Th1 （%）	TH17（%）	IL-17A+IFNγ+（%）	Treg(%)			CD4+（absolute number）	Th1	Th17	IL-17A+IFNγ+	Treg
	day13	1	1	0.5	0.5	0	0.5	0.5	0	2	2	1.5	1.5	1.5	1.5	2	1		CNS-WT1	6.78	4.21	3.49	4.87		CNS-WT1	278965	18913	11716	9735	13585
	day14	1	1	1.5	1	0	0.5	0.5	0	3	3	2.5	2.5	2	1.5	2	1		CNS-WT2	12.9	4.17	2.58	7.68		CNS-WT2	283215	36534	11810	7306	21750
	day15	1.5	1.5	2	1	0	1	1	0.5	3.5	3.5	3	3.5	3	2	2	2		CNS-WT3	12.6	3.51	2.33	8.98		CNS-WT3	405160	51050	14221	9440	36383
	day16	2.5	2.5	2	2	1	1	2	0.5	3.5	3.5	3	3.5	4	3	3	2.5		CNS-WT4	10.5	5.38	3.22	13.7		CNS-WT4	460890	48393	24795	13829	63141
	day17	3	2.5	2.5	3	2	1	2	1	4	3.5	3.5	3.5	4	3	3	2.5		CNS-WT5	9.32	4.77	2.91	5.02		CNS-WT5	215400	27980	10274	6268	10813
	day18	3	3	3	2.5	2	1	2	2	4	3.5	3	3.5	4	3	3	2		CNS-KO1	20.7	12.2	6.49	11.7		CNS-KO1	299295	61954	36513	19424	35017
	day19	2.5	2.5	2	2	3	1	2	2	4	3.5	3	3	3.5	3	3	2		CNS-KO2	11.5	9.52	4.55	13.1		CNS-KO2	294430	33859	28029	13396	38570
	day20	2	2.5	2	2	2	1	2	1.5	3.5	3	3	3	3.5	3	2.5	2		CNS-KO3	12.6	5.39	3.9	8.36		CNS-KO3	355220	44757	19146	13853	29696
	day21	1	2.5	2	2	2	1	2	1	3.5	3	3	3	3.5	3	2.5	2		CNS-KO4	10.4	8.19	4.95	8.03		CNS-KO4	197175	20506	16148	9760	15833
	day22	1	2	2	2	2	1.5	2	1	3.5	3	2.5	3	3.5	3	2	2		CNS-KO5	13.1	7.64	6.38	7.32		CNS-KO5	393620	51170	30072	25112	28812
	day23	1	2	2	2	2	1.5	2	1	3.5	2	2.5	2.5	3	3	2	2
	day24	1	2	1.5	2	2	1.5	1	1	3.5	2	2.5	2.5	2	3	2	2	Figure2G	BrdU（ OD450）
	day25	1	2	2	1.5	2	1	1	1	3.5	2	2.5	2.5	2	3	2	2		WT	Ctrp4-/-
	day26	1	2	2	1.5	2	1	1	1	3.5	2	2.5	2.5	2	3	1.5	2		0.187	0.253
	day27	1	2	2	1.5	1.5	1	1	1	3.5	2	2.5	2	2	2.5	1.5	2		0.176	0.245
	day28	1.5	2	2	1.5	1.5	1	1	1	3.5	2	2.5	2	2	2.5	1.5	2		0.176	0.226
																			0.185	0.221
Figure1A-Body weight																			0.201	0.194
	Unit（g）	WT								Ctrp4-/-									0.195	0.205
	day0	19.9	19.2	21	18.5	19.4	20.4	18.9	18.9	19.4	17.5	18.9	19	18.5	18.9	19.5	18.1		0.177	0.223
	day1	19.9	19.2	21	18.5	19.4	20.4	18.9	18.9	19.4	17.5	18.9	19	18.5	18.9	19.5	18.1		0.219	0.254
	day2	20.4	20.5	21.5	18.6	19.7	20.6	18.8	19.1	19.6	17	18	18.4	18	18.7	19.8	18.1	Figure2H
	day3	20.4	20.5	21.5	18.6	19.7	20.6	18.8	19.1	19.6	17	18	18.4	18	18.7	19.8	18.1		IFNγ		WT					Ctrp4-/-
	day4	20.4	20.5	21.5	18.6	19.7	20.6	18.8	19.1	19.6	17	18	18.4	18	18.7	19.8	18.4			0μg/mL MOG	2.13	2.41	3.19	4.22	5.17	3.22	4.19	2.73	3.18	3.27
	day5	20.4	20.5	21.5	18.6	19.7	20.6	18.8	19.1	19.6	17	18	18.4	18	18.7	19.8	18.4			1μg/mL MOG	16.12	12.21	8.67	14.13	15.64	80.22	260.42	231.51	222.54	134.11
	day6	20.4	20.5	21.5	18.6	19.7	20.6	18.8	19.1	19.6	17	18	18.4	18	18.7	19.8	18.3			10μg/mL MOG	12.77	48.27	44.86	65.91	47.33	553.46	368.18	368.45	430.86	539.28
	day7	20.9	22.1	22.3	20.8	21	21.6	20.7	20.4	20.5	19	21.5	20.2	20.4	20.5	20.6	18.5			50μg/mL MOG	86.72	120.19	160.74	91.36	102.47	285.61	832.28	559.23	386.67	698.83
	day8	20.9	22.1	22.3	20.8	21	21.6	20.7	20.4	20.5	19	21.5	20.2	20.4	20.5	20.6	18.5
	day9	21.4	22.1	21.6	20.5	21.7	21.8	20.9	20.9	20.9	19.3	21.4	21.2	20.3	21.2	17.8	18.5		IL-17A		WT					Ctrp4-/-
	day10	21.4	22.1	21.6	20.5	21.7	21.8	20.9	20.9	20.9	19.3	21.4	21.2	20.3	21.2	17.8	18.5			0μg/mL MOG	2.68	2.46	3.54	3.14	4.39	3.72	4.59	2.32	4.53	5.71
	day11	21.7	21.9	21.2	20.9	21.5	21.9	20.9	21.6	18.3	19	21.4	19	20.4	20.3	16.6	18.3			1μg/mL MOG	8.74	9.68	7.79	15.28	12.27	231.69	310.73	70.99	220.69	197.73
	day12	21.6	22	20	22.2	21.8	21.2	20.6	21.4	16.7	17.5	20.2	16.8	18.7	19.9	16.2	17.5			10μg/mL MOG	22.69	14.42	30.67	31.87	37.65	354.77	413.65	79.96	312.47	222.64
	day13	19.7	22.2	18.6	22.4	22.1	19.7	21.2	20.5	15.8	15.8	18.8	15.8	16.9	18.4	16.1	17.5			50μg/mL MOG	55.72	57.99	80.55	40.69	59.88	435.54	512.59	511.38	90.38	413.29
	day14	17.2	20	17.5	20.9	22	17.4	20.1	17.9	16.7	15.3	18	15.4	17.5	16.6	15.1	17.5
	day15	16.8	18.5	17	18.2	21.7	17.1	19.4	17.3	17.6	15.7	17.9	16.3	15.2	17.5	14	17.2
	day16	17	17.3	16.3	17.8	20.4	16.1	18	17.1	17	14	17.2	14.7	13.1	17	14.3	17
	day17	16.5	17.3	16.3	17.8	19	16.1	18	17.1	16.5	14	16.2	14.7	13.1	17	14.3	16.5
	day18	17	17.3	16.3	17.8	19	16.5	18	17.5	17	14.5	17	14.7	13.1	17	14.3	17.2
	day19	18	17.3	17	17.8	19	16.5	18	17.5	18	15	17	15	13.1	17	15	17.2
	day20	19	17.3	18	17.8	19	17	18	17.5	17	16	17	15	14.6	17	15	17
	day21	20	18	18	18.5	19	18	18	17.5	18	16.5	17	16.1	15.7	17	16	17.5
	day22	21	18	18	18.5	19	18	18	17.5	18	17	17	17	15.7	17	16	17.9
	day23	22	18.9	18	18.6	19.2	18.3	18.1	17.5	18.2	17	17.6	17.4	16	17.8	17	18.2
	day24	22	19	18.8	18.8	19.3	18.8	18.2	17.5	18.2	17	17.6	17.4	16	17.8	17.6	18.2
	day25	22.2	19	18.9	18.7	19.3	18.6	18.2	18.1	18.2	17	17.6	17.4	16.1	18	17.9	18.4
	day26	22.3	19.2	19.2	18.6	19.3	18.6	18.2	18.1	18.2	17	17.6	17.4	16.5	18	18	18.2
	day27	22.3	19.3	19.3	18.6	19.2	18.6	18.5	18.1	18.9	17.2	17.7	17.9	17	18.5	18	18.4
	day27	22.4	19.3	19.3	18.6	19.2	18.7	18.6	18.1	18.9	17.2	17.8	17.9	17.2	18.5	18.1	18.6

## Sheet: figure3
Figure3A
day	WT-WT						WT-KO						KO-WT						KO-KO
0	0	0	0	0	0	0	0	0	0	0	0	0	0	0	0	0	0	0	0	0	0	0	0
1	0	0	0	0	0	0	0	0	0	0	0	0	0	0	0	0	0	0	0	0	0	0	0
2	0	0	0	0	0	0	0	0	0	0	0	0	0	0	0	0	0	0	0	0	0	0	0
3	0	0	0	0	0	0	0	0	0	0	0	0	0	0	0	0	0	0	0	0	0	0	0
4	0	0	0	0	0	0	0	0	0	0	0	0	0	0	0	0	0	0	0	0	0	0	0
5	0	0	0	0	0	0	0	0	0	0	0	0	0	0	0	0	0	0	0	0	0	0	0
6	0	0	0	0	0	0	0	0	0	0	0	0	0	0	0	0	0	0	0	0	0	0	0
7	0	0	0	0	0	0	0	0	0	0	0	0	0	0	0	0	0	0	0	0	0	0	0
8	0	0	0	0	0	0	0	0	0	0	4	0	0	0	0	0	0	0	0	0	0	0	0
9	0	0	0	0	0	0	0	0	0	0	4	0	0	0	0	0	0	0	0	0	0	0	0
10	0	0	0	0	0	0	0	0	0	0	4	0	0	0	0	0	0	0	0	0	0	0	0
11	0	0	0	0	0	0	0	0	0	0	4	0	0	0	0	0	0	0	0	0	0	0	0
12	0.5	0	0	0	0	0	0.5	0	0	0	4	0	0	0	0	0	0	0	0.5	0	0	0	0
13	0.5	0	0	0	0	0	0.5	0	0	0	4	0	0	0.5	0	0.5	0	0	1	0.5	0	0	1
14	0.5	0	0	0.5	0	0	0.5	0	0	4	4	0	0	0.5	0	0.5	0	0.5	1	0.5	0	0	1.5
15	0.5	0	0	0	0	0	0.5	0.5	0	4	4	0	0.5	0.5	0.5	0.5	0.5	0.5	2	0.5	0.5	0.5	1.5
16	0.5	0.5	0.5	0	0	0	0.5	0.5	0	4	4	0	0.5	0.5	0.5	0.5	0.5	0.5	2	0.5	0.5	0.5	1.5
17	0.5	0.5	0.5	0.5	0.5	0.5	0.5	0.5	0.5	4	4	0.5	0.5	1	1	1	1	1	2	1	1.5	1.5	1.5
18	0.5	0.5	0.5	1	0.5	1	0.5	1	0.5	4	4	0.5	0.5	1	1	1.5	1	1	2	1.5	2	2	1.5
19	0.5	0.5	1	1	0.5	1	0.5	1	0.5	4	4	0.5	0.5	1	1	2	1	1	2	1.5	2	2	1.5
20	0.5	0.5	1	1.5	0.5	1	0.5	1	0.5	4	4	0.5	0.5	1.5	1.5	2.5	1.5	1.5	3	1.5	3	3	3
21	0.5	1	1	2	1	1.5	0.5	1.5	0.5	4	4	0.5	0.5	1.5	2	2.5	1.5	1.5	3	2	3	3	3
22	0.5	1	1	2.5	1	1.5	1	1.5	1	4	4	1	1	1.5	2.5	3	1.5	1.5	3	2	3	3	3
23	0.5	1	1	3	1	1.5	1.5	1.5	1.5	4	4	1.5	1	1.5	3.5	3	1.5	1.5	3.5	2.5	3.5	3.5	3.5
24	0.5	1	1	2.5	1	1.5	1.5	1.5	1.5	4	4	1.5	1	1.5	3.5	3	1.5	1.5	3.5	2.5	3.5	3.5	3.5
25	0.5	1	1	2.5	1	1.5	1	1.5	1	4	4	1.5	1	1.5	3	3	1.5	1.5	3.5	2.5	3.5	3.5	3.5
26	0.5	1	1	2	1	1.5	1	1.5	1	4	4	1.5	1	1.5	3	2.5	1.5	1.5	3.5	2.5	3.5	3.5	3.5
27	0.5	1	1	2	1	1.5	1	1.5	1	4	4	1.5	1	1.5	3	2	1.5	1.5	3	2.5	3	3.5	3.5
28	0.5	1	1	2	1	1.5	1	1.5	1	4	4	1.5	1	1.5	3	2	1.5	1.5	3	2.5	3	3.5	3
Figure6C
	WT-WT					WT-KO					KO-WT					KO-KO
CD4	193601	212633	331845	640519	173341	146701	264023	297551	313370	473182	372112	617173	324912	510151	563552	489009	737228	919377	520714	652324
CD8	31903	11401	16402	21002	33204	20434	12428	33452	35978	44374	19789	49109	20415	46922	66891	40923	50845	35656	43965	41636
CD19	11444	11084	9648	7628	10547	11832	10352	9877	9257	8699	11868	11364	10820	10304	9745	11904	11588	12572	14472	9940
Figure3D
	WT-WT					WT-KO					KO-WT					KO-KO
monocyte	35310	33800	102000	25320	56679	34890	68560	77864	71355	93125	72340	77451	92920	118170	72640	88630	77240	84990	101700	103570				0
CD11b+Ly6G+	10964	9616	39180	31180	10113	11376	19988	11335	12997	12901	18920	40144	18104	23208	19313	11300	10692	26072	13804	5024				0
DC	15780	19208	46696	43396	20337	13056	25240	21310	20998	24117	24008	30012	27856	33828	29779	25580	22400	33408	22524	9664				0
																								0
Figure3E																								0
	WT-WT					WT-KO					KO-WT					KO-KO
Th1	7740	11610	10830	19140	9231	5810	12440	13554	11978	12774	16680	9440	15450	6590	17662	13080	12450	16050	17420	13400
Th17	7530	7080	9410	16310	11772	4990	5130	13978	12776	13224	10610	12110	13810	12370	13663	21901	16523	16737	21966	17531
Treg	15334	12664	23221	15679	21398	13990	12986	21547	22513	24786	25442	21882	26996	31117	12975	31771	29092	27106	30146	26172
Figure3F
day	Ctrp4fl/fl					Ctrp4fl/flCD4-cre
0	0	0	0	0	0	0	0	0	0	0	0
1	0	0	0	0	0	0	0	0	0	0	0
2	0	0	0	0	0	0	0	0	0	0	0
3	0	0	0	0	0	0	0	0	0	0	0
4	0	0	0	0	0	0	0	0	0	0	0
5	0	0	0	0	0	0	0	0	0	0	0
6	0	0	0	0	0	0	0	0	0	0	0
7	0	0	0	0	0	0	0	0	0	0	0
8	0	0	0	0	0	0	0	0	0	0	0
9	0	0	0	0	0	0	0	0	0	0	0
10	0	0	0	0	0	1	0.5	1	0.5	0.5	1
11	0.5	0.5	0.5	0	0	1	0.5	1	0.5	0.5	1
12	0.5	0.5	1	0	0	1	0.5	2	0.5	1.5	1
13	1	1	1.5	0	0	2	1	3	0.5	1.5	1.5
14	1	1	1.5	1	1	2	1.5	3	1	1.5	1.5
15	1	1	1.5	1	1.5	2	1.5	3	1	1.5	3
16	1	1	1.5	1	1.5	2.5	2	3	2	2	3
17	1	1	1.5	1	2	2.5	2	3	2	2	3
18	1	1	1.5	1	2	2.5	2	3	2	2	3
19	1	1	1.5	1	2	2.5	2	3	2	2	3
20	1	1	1.5	1	2	2.5	2	3	2	2	3
21	1	1	1.5	1	2	2.5	2	3	2	2	3
22	1	1	1.5	1	2	2.5	2	3	2	1.5	3
23	1	1	1.5	1	1.5	2.5	2	3	2	1.5	3
24	0.5	1	1.5	1	1.5	2	2	3	2	1	3
25	0.5	1	1.5	1	1.5	2	2	3	2	1	2
26	0.5	1	1.5	1	1.5	2	2	3	2	1	2
27	0.5	1	1	1	1.5	2	2	3	2	1	2
28	0.5	1	1	1	1.5	2	2	3	2	1	2

## Sheet: FIgure4
Figure4A
the percentage of differntiated Th17 cells
	Th0	WT	Ctrp4-/-
		1.4	0.68
		1.51	1.52
		0.36	2.1
		0.91	0.79
		1.9	1.13
	Th17	WT	Ctrp4-/-
		10.2	18.4
		12.96	12.43
		9.88	14.9
		9.24	16.73
		7.06	13.25
	Th17(23)	WT	Ctrp4-/-
		8.7	13.7
		5	12.86
		5.17	13.66
		8.94	9.73
		9.52	8.46
The concentrations of IL-17A
	Th0(pg/mL)	WT	Ctrp4-/-
		12.61	13.19
		14.75	10.74
		10.97	13.68
		13.66	12.72
		12.35	14.97
	Th17(ng/mL）	WT	Ctrp4-/-
		3.79	6.89
		3.25	6.24
		4.15	3.89
		2.98	4.45
		2.89	6.13
	Th17(23)(ng/mL)	WT	Ctrp4-/-
		2.24	3.17
		2.76	4.91
		2.89	4.22
		3.13	3.79
		1.78	2.88
Figure4B	Th0	WT	Ctrp4-/-
		1	1.21
		1.13	1.31
		1.12	0.798
		0.976	1.05
		0.882	0.874
	Th17	WT	Ctrp4-/-
		3.413	4.59
		3.128	4.98
		2.798	6.25
		3.369	8.15
		3.977	7.49
Figure3C	pathogenic Th17
		WT	Ctrp4-/-
	Il17a	1	10.771
		1.033	12.683
		1.161	5.362
		1.354	14.52
		0.892	6.295
		WT	Ctrp4-/-
	Ifng	1	6.321
		1.231	5.779
		1.192	5.986
		0.87	6.214
		1.14	4.988
		WT	Ctrp4-/-
	Il17f	1	3.792
		1.031	3.179
		1.161	4.286
		1.29	2.796
		1.28	3.37
		WT	Ctrp4-/-
	Rorc	1	3.742
		1.079	3.688
		1.168	4.312
		0.781	2.768
		1.236	4.389
		WT	Ctrp4-/-
	Il23r	1.12	2.45
		1.256	2.76
		1.131	2.63
		0.977	1.76
		0.864	1.78

## Sheet: Figure5
figure5E			figure5F	Competition assay
	saturation curve			CTRP4(nM)	CPM	IL-6(nM)	CPM	OSM(nM)	CPM
	The concentration of CTRP4	CPM		2000	50528	500	47911.5	500	135310
	71	91492		1000	64259	250	52747.5	250	136415
	35.5	91477		500	71933	125	56161.5	125	115326
	17.75	90125		250	81596	62.5	61106	62.5	116973
	8.875	82399		125	95919	31.25	72210.5	31.25	128437
	4.4375	37055		62.5	106708	15.625	81161.5	15.625	133802
	2.2	12972		31.25	110580	7.8125	94378	7.8125	131628
	1.1	7175		15.625	116495	3.9	100727	3.9	126735
	0.55	4587		7.8125	122780	1.95	110606	1.95	134618
	0.275	1203		3.9	127676	0.975	122162	0.975	128823
	0.1375	536		1.95	132172	0.4875	132827	0.4875	126201
	0.06875	449		0.975	135417	0.25	143928	0.25	122889
	0.034375	427		0.4875	144451	0.125	150162	0.125	121664
	0.017	327		0.25	146508	0.0625	161222	0.0625	129938
	0.0085	307		0.125	151728	0.03125	174289	0.03125	131178
	0.00425	349		0.0625	156116	0.0156	174494	0.0156	128586
	0.002125	305		0.03125	161339	0.0078	174854	0.0078	130707
	T	611989		0.0156	161678	T	611989	T	611989
	N	2421		0.0078	161695	N	2421	N	2421
				0.0039	161701
				0.002	161223
				0.001	161778
				T	611989
				N	2421
figure5H
	BSA 125ng/mL	BSA 250ng/mL	BSA 500ng/mL	BSA 1000ng/mL	BSA 2000ng/mL	rhCTRP4 125ng/mL	rhCTRP4 500ng/mL	rhCTRP4 2000ng/mL	rhCTRP4 4000ng/mL	rhCTRP4 8000ng/mL
OD450	0.069	0.043	0.051	0.051	0.059	0.082	0.124	0.311	0.726	1.171
	0.021	0.053	0.05	0.059	0.054	0.089	0.129	0.284	0.752	1.041
	0.06	0.057	0.051	0.067	0.068	0.079	0.118	0.302	0.529	1.238
	0.054	0.037	0.044	0.055	0.061	0.075	0.111	0.276	0.657	1.137
	0.032	0.045	0.047	0.062	0.069	0.081	0.129	0.314	0.621	1.249
figure5I
	competition assay
rhCTRP4 0ng/mL	rhCTRP4 125ng/mL	rhCTRP4 250ng/mL	rhCTRP4 500ng/mL	rhCTRP4 1000ng/mL	rhCTRP4 2000ng/mL
97.836	90.5467	90.8884	84.0547	75.9681	68.1093
98.1777	92.0273	86.7882	89.2938	74.1458	62.6424
102.278	89.6355	89.7494	80.6378	71.5262	66.0592
100	94.7608	92.5968	81.3212	77.6765	65.9453
99.6583	90.205	87.5854	87.2437	74.0319	61.6173
Figure5K
	untreated mice										EAE progress
IL-6	36.75	57.6222	53.7389	41.5059	30.4467	43.2	53.21	56.77	42.93	40.11	719.804	484.815	688.702	789.333	694.532	673.159	675.722	678.61	599.31	693.2
CTRP4	322.544	201.002	148.697	321.532	269.886	387.056	373.446	177.34	231.7	205.6	8533.27	9967.57	11784.4	12085.8	13889.4	12874.7	12898.8	12528	15211.9	13906.7

## Sheet: Figure6
FIgure6D
	control	rhCTRP4		FIgure6F
	14.12	8.77			control	rhCTRP4
	18.77	12.27			3122.82	1337.71
	16.23	10.56			2154.31	1392.43
	15.39	11.32			3237.64	1025.13
	12.14	8.81			2962.35	1330.92
					3871.77	1660.66
FIgure6E				FIgure6G
Rorc	control	rhCTRP4			control	25ng/mL	100g/mL	500ng/mL	1000ng/mL
	1.013	0.276			14.57	12.7	8.91	6.13	4.93
	1	0.355			13.62	11.39	10.7	7.9	6.38
	1.124	0.217			14.2	12.7	10.1	8.32	8.4
	1.297	0.209			13.7	11.31	8.21	6.67	7.65
	0.987	0.398			16.2	13.82	11.3	7.23	7.79

## Sheet: Figure7
figure 7A
	medium	CTRP4	OSM	IL6	CTRP4+IL6	CTRP4+OSM	IL3
	0.599	1.649	5.779	42.732	23.369	2.387	45.321
	1.173	4.798	4.383	39.379	20.128	2.755	44.132
	2.257	4.157	4.297	38.779	26.117	0.998	41.276
	1.779	3.239	3.665	39.651	30.262	3.021	39.274
	1.632	1.762	2.295	29.117	29.321	1.211	46.119
Figure7B
	medium	IL6	CTRP4	OSM	CTRP4+OSM	CTRP4+Hyper-IL6	Hyper-IL6	IL3
	0.779	4.279	5.189	5.265	5.113	23.631	40.291	45.932
	1.138	5.197	4.798	4.32	4.231	20.251	38.733	44.131
	2.213	4.366	4.776	4.458	4.277	26.118	35.197	41.337
	1.789	5.225	3.321	3.265	3.769	22.541	42.165	39.218
	1.113	6.275	6.652	6.421	6.577	25.131	43.226	46.521
Figue7D
	IL6+IL-6R					hyperIL-6
no	13.4	12.7	15.32	14.26	16.78	16.72	16.24	15.11	17.12	15.13
rhCTRP4	5.23	5.79	6.98	6.79	8.21	14.32	13.79	14.98	15.22	14.08

## Sheet: Figure8
Figure8A
day	BSA										rhCTRP4
1	0	0	0	0	0	0	0	0	0	0	0	0	0	0	0	0	0	0	0	0
2	0	0	0	0	0	0	0	0	0	0	0	0	0	0	0	0	0	0	0	0
3	0	0	0	0	0	0	0	0	0	0	0	0	0	0	0	0	0	0	0	0
4	0	0	0	0	0	0	0	0	0	0	0	0	0	0	0	0	0	0	0	0
5	0	0	0	0	0	0	0	0	0	0	0	0	0	0	0	0	0	0	0	0
6	0	0	0	0	0	0	0	0	0	0	0	0	0	0	0	0	0	0	0	0
7	0	0	0	0	0	0	0	0	0	0	0	0	0	0	0	0	0	0	0	0
8	0	0	0	0	0	0	0	0	0	0	0	0	0	0	0	0	0	0	0	0
9	0	0	0	0	0	0	0	0	0	0	0	0	0	0	0	0	0	0	0	0
10	0	0	0	0	0	0	0	0	0	0	0	0	0	0	0	0	0	0	0	0
11	1	0	0	0	1	1	1	1	1.5	1.5	1	1	0	0	1.5	1	0	0	1.5	1
12	1	1	1	1	1	1	1.5	1.5	1.5	1.5	1	1	0	0	1.5	1	0	0.5	1.5	1
13	1.5	1.5	1	0.5	2	2	1.5	1.5	1.5	2	1	1	1.5	1	2	1	0	0.5	2.5	1
14	1.5	1.5	1	0.5	2	2	1.5	1.5	1.5	2	2	1	1.5	1	2	2	1	1	2.5	1
15	3	2	1	1.5	3	2	3	3	3	2.5	2	2	3	1	2.5	2	1.5	1	2.5	1.5
16	3	2	1	1.5	3	2	3	3	3	2.5	3	2	3	1	2.5	2	1.5	1	2.5	1.5
17	3	3	2	1.5	3	2	3	3	3	2.5	3	2.5	3	1	2.5	2	1.5	1	3	2.5
18	3	3	2	1.5	3	2	3	3.5	3	2.5	3	2.5	3	1	2.5	2	1.5	1	3	2.5
19	3.5	3	2.5	2	3.5	2.5	3.5	3.5	3.5	2.5	3	2.5	3	1	2.5	3	1	1	3	2.5
20	3.5	3	2.5	2	3.5	2.5	3.5	3.5	3.5	2.5	3	2.5	3	1	2.5	3	1	1	3	2.5
21	3.5	3.5	3	2	3.5	2.5	3.5	3	3.5	2.5	3	2.5	3	1	2.5	3	1	1	3	2.5
22	3.5	3.5	3	2	3.5	2.5	3.5	3	3.5	2.5	2	2.5	3	1	2.5	3	1	1	3	2.5
23	3	3.5	2	4	2.5	3.5	3.5	3	2	2.5	2	2	3	1	2.5	3	1	1	2.5	2.5
24	3	3.5	2	4	2.5	3.5	3.5	3	2	2.5	2	2	3	1	2.5	3	1	1	2.5	2.5
25	3	3	2	4	2.5	3.5	3.5	3	2	2.5	2	2	2.5	1	2.5	3	1	1	2.5	2.5
26	3	3	2	4	2.5	3.5	3.5	3	2	2.5	2	2	2.5	1	2.5	3	1	1	2.5	2.5
27	3	3	2	4	2.5	3.5	3.5	3	2	2	2	2	2.5	1	2	3	1	1	2.5	2.5
28	3	3	2	4	2.5	3	3.5	3	2	2	2	2	2.5	1	2	3	1	1	2.5	2.5
figure8C
		BSA					rhCTRP4
	CD4+	197633	249869	247526	259645	307744	178632	163341	201272	143797	167786
	CD8+	29773	17886	47682	16339	17554	16989	20991	21773	17662	29775
	CD11b+Ly6G+	221786	17886	220776	175641	116952	269839	207735	178624	163793	176682
	CD45+CD19+	4067	5977	8670	6998	6472	3159	3198	5245	3395	6179
	γδT	1655	1300	865	2350	1639	3770	1870	2109	1126	1535
	absolue number of Th
		BSA					rhCTRP4
	IL17A+	11397	21750	28374	28976	24762	17885	11653	9877	11489	7864
	IFNy+	17892	11654	13779	12688	19874	20337	16552	11329	10976	14225
	IL17A+IFNy+	9366	8299	7874	9931	7529	4759	6635	7109	5329	6618
figure8G	BSA	rhCTRP4
	0.526	0.367
	0.359	0.233
	0.366	0.205
	0.564	0.369
	0.478	0.341
figure8H
	IL-17A
	MOG peptide(μg/mL)	BSA					rhCTRP4
	0	35.06	8.42	8.42	10.32	10.29	8.42	8.42	8.42	20.11	14.25
	1	80.33	123.94	109.83	67.73	80.29	36.52	31.47	66.42	44.27	45.39
	5	446.08	216.57	202.01	270.11	290.38	113.45	112.26	87.19	80.29	79.88
	10	309.13	402.27	398.91	370.69	496.77	161.86	167.02	90.24	121.98	130.24
	IFNγ
	MOG peptide(μg/mL)	BSA					rhCTRP4
	0	8.01	11.15	12.97	8.99	13.96	8.33	13.29	12.77	15.65	14.32
	1	139.73	198.18	216.58	77.13	122.17	145.56	57.88	42.65	112.35	60.88
	5	684.21	225.1	265	312.37	369.74	227.8	88.79	69	129.83	90.38
	10	999	998	863	813.98	796.24	360.96	290.23	460.71	398.81	314.29
figure8I
	days	Ctrp4-/-+BSA							Ctrp4-/-+rhCTPR4
	1	0	0	0	0	0	0	0	0	0	0	0	0	0	0
	2	0	0	0	0	0	0	0	0	0	0	0	0	0	0
	3	0	0	0	0	0	0	0	0	0	0	0	0	0	0
	4	0	0	0	0	0	0	0	0	0	0	0	0	0	0
	5	0	0	0	0	0	0	0	0	0	0	0	0	0	0
	6	0	0	0	0	0	0	0	0	0	0	0	0	0	0
	7	0	0	0	0	0	0	0	0	0	0	0	0	0	0
	8	0	0	0	0	0	0	0	0	0	0	0	0	0	0
	9	0	0	0	0	0	0	0	0	0	0	0	0	0	0
	10	0	0	0	0	0	0	0	0	0	0	0	0	0	0
	11	1	1	1	1	0.5	0	1	0	0.5	0	0	0	0	0
	12	2	1.5	2	1	0.5	0.5	1	1	0	0.5	0	0	0	0
	13	2.5	2	2	1	1	1	1	1	1	0.5	0.5	0.5	1	1
	14	2.5	2	2	2	1	1.5	1	1	1	0.5	0.5	0.5	1	1.5
	15	2.5	3	2.5	2	1	1.5	1.5	1	1	0.5	1	1	2	2
	16	3	3.5	2.5	2	2	2	2	1	2	1	1	1	2	2
	17	3.5	3.5	3.5	2	2	2	3	2	2	1	2	2	2	2
	18	3.5	3.5	3.5	3	3	3	3.5	2	3	1	2	2	2.5	2.5
	19	3.5	3.5	3.5	3	3	3	3.5	2	3	1	2	2	2.5	2.5
	20	3.5	3.5	3.5	3	3	3	3.5	2	3	1.5	2	2	2.5	2.5
	21	3.5	3	3.5	3	3	3	3.5	2	3	1.5	2	2	2.5	2.5
	22	3.5	3	3.5	3	3	3	3.5	2	3	1.5	1.5	2	2.5	2.5
	23	3.5	3	3	3	3	3	3.5	2	3	1.5	1	2	2.5	2.5
	24	3.5	3	3	3	3	3	3.5	2	3	1.5	1	2	2.5	2.5
	25	2.5	3	3	3	3	3	3.5	2	2	1.5	1	1.5	2	2.5
	26	2.5	3	3	3	2.5	2	3	2	2	1.5	1	1.5	2	2
	27	2	2.5	3	3	2	2	2.5	2	2	1.5	1	1.5	2	2
	28	2	2	3	3	2	2	2.5	2	2	1.5	1	1.5	2	2

## Sheet: FIgure9
Figure9A
day	IgG+PBS					IgG+rhCTRP4					antiIL-6+PBS					aIL-6+rhCTRP4
0	0	0	0	0	0	0	0	0	0	0	0	0	0	0	0	0	0	0	0	0
1	0	0	0	0	0	0	0	0	0	0	0	0	0	0	0	0	0	0	0	0
2	0	0	0	0	0	0	0	0	0	0	0	0	0	0	0	0	0	0	0	0
3	0	0	0	0	0	0	0	0	0	0	0	0	0	0	0	0	0	0	0	0
4	0	0	0	0	0	0	0	0	0	0	0	0	0	0	0	0	0	0	0	0
5	0	0	0	0	0	0	0	0	0	0	0	0	0	0	0	0	0	0	0	0
6	0	0	0	0	0	0	0	0	0	0	0	0	0	0	0	0	0	0	0	0
7	0	0	0	0	0	0	0	0	0	0	0	0	0	0	0	0	0	0	0	0
8	0	0	0	0	0	0	0	0	0	0	0	0	0	0	0	0	0	0	0	0
9	1	1	0	0	0	0	0	0	0	0	0	0	0	0	0	0	0	0	0	0
10	2	2	1	1	1	2	0.5	0	0.5	0.5	0.5	0	0	0	0	0.5	0	0	0	0
11	3	3	1	1	1	2	1	0	0.5	1	1	0	0	0	0.5	1	0	0	0	0
12	4	4	2	1.5	2	2	1	0	1	1	1.5	0.5	0	0	1	1	0	0	0	0
13	4	4	2	1.5	2	3	1	0.5	1	1	2	0.5	0.5	0.5	1	2	0.5	0	0.5	0.5
14	4	4	2	2	2	3	1.5	0.5	1.5	1.5	2	1	1	0.5	1.5	3	0.5	0	0.5	1
15	4	4	2	2.5	2	3	1.5	0.5	1.5	1.5	2	1	1	0.5	1.5	3	1	0.5	0.5	1
16	4	4	3	2.5	3	3	1.5	1.5	1.5	1.5	2	1.5	1	0.5	1.5	3	1	1	0.5	1
17	4	4	3	2.5	3	3	1.5	1.5	1.5	1.5	2	1.5	1	0.5	1.5	3.5	1	1	0.5	1
18	4	4	3	2.5	3	3	1.5	1.5	1.5	1.5	2	1.5	1	0.5	1.5	3.5	1	1	0.5	1
19	4	4	3	2.5	3	3	2	2	1.5	1.5	2	1.5	1	0.5	1.5	3.5	1	1	0.5	1
20	4	4	3	2.5	3	3	2	2	1.5	1.5	2	1.5	1	0.5	1.5	3	1	1	0.5	1
21	4	4	3	2.5	3	3	2	2	1.5	1.5	2	1.5	1	0.5	1.5	3	1	1	0.5	1
22	4	4	3	2.5	3	3	2	2	1.5	1.5	2	1.5	1	0.5	1.5	3	1	1	0.5	1
23	4	4	3	2.5	3	3	2	2	1.5	1.5	2	1.5	1	0.5	1.5	3	1	1	0.5	1
24	4	4	3	2.5	3	3	2	2	1.5	1.5	2	1.5	1	0.5	1.5	2.5	1	1	0.5	1
25	4	4	3	2.5	3	3	1.5	2	1.5	1.5	1.5	1.5	1	0.5	1.5	2.5	1	1	0.5	1
26	4	4	2	2	3	3	1.5	2	1.5	1.5	1.5	1.5	1	0.5	1.5	2.5	1	1	0.5	1
27	4	4	2	2	3	3	1.5	2	1.5	1.5	1.5	1.5	1	0.5	1.5	2.5	1	1	0.5	1
28
Figure9B
	IgG+PBS					IgG+rhCTRP4					aIL-6+PBS					aIL-6+rhCTRP4
CD4+	94725	118341	61450	98325	85091.7	51658	71950	51358	72841	61850	27225	33200	40842	65541	31383	39666	48175	64625	55808	26550
CD8+	11780	18066	12436	24376	24336	10879	12471	29293	21776	20654	10995	12290	17271	23603	11763	12337	16343	15742	29336	13622
CD11b+Ly6G+	32785	17120	12766	19745	20668	13881	14987	18084	21776	20324	14016	14733	22796	16944	10436	9563.84	12273.8	13310	15274	18996
CD45+CD19+	33742	27560	30759	20774	10978	26698	35649	26656	21074	19682	20424	47712	65440	44811	34687	25662	14869	10879.4	30970	23746
netrophil	17061	32071	36712	29874	19668	17112.5	9578	31049	11622	13896	14773	13168	22204	43172	28924	26874	49295.1	22709.8	9849	11798
Figure9C
	IgG+PBS					IgG+rhCTRP4					aIL-6+PBS					aIL-6+rhCTRP4
IL17+	11367	14201	7374	11799	10211	6199	8634	6163	8741	7422	3267	3984	4901	7865	3766	4760	5781	7755	6697	3186
IFNy+	14640.3	14810	8004	9376	21111	9774	9060.5	5741.3	11066	15642	9531	3740	4754	8516	9742	7862	4469	5172	9633	4266
IL17A+IFNy+	7456	3886	8315	4799	7214	3293.1	3133.5	2402	4678	3264	4289	1374	3342	2275	2498	2726	3201	1450	1120.3	4725
Figure9D
day	DMSO-WT							S3I-201-WT							DMSO-KO							S3I-201-KO
0	0	0	0	0	0	0	0	0	0	0	0	0	0	0	0	0	0	0	0	0	0	0	0	0	0	0	0	0
1	0	0	0	0	0	0	0	0	0	0	0	0	0	0	0	0	0	0	0	0	0	0	0	0	0	0	0	0
2	0	0	0	0	0	0	0	0	0	0	0	0	0	0	0	0	0	0	0	0	0	0	0	0	0	0	0	0
3	0	0	0	0	0	0	0	0	0	0	0	0	0	0	0	0	0	0	0	0	0	0	0	0	0	0	0	0
4	0	0	0	0	0	0	0	0	0	0	0	0	0	0	0	0	0	0	0	0	0	0	0	0	0	0	0	0
5	0	0	0	0	0	0	0	0	0	0	0	0	0	0	0	0	0	0	0	0	0	0	0	0	0	0	0	0
6	0	0	0	0	0	0	0	0	0	0	0	0	0	0	0	0	0	0	0	0	0	0	0	0	0	0	0	0
7	0	0	0	0	0	0	0	0	0	0	0	0	0	0	0	0	0	0	0	0	0	0	0	0	0	0	0	0
8	0.5	0.5	0	0	0	0	0	0	0	0	0	0	0	0	0	0.5	0	0	0	0	0	0	0	0	0	0	0	0
9	0.5	0.5	0.5	0	0	0	0	0	0	0	0	0	0	0	0	1	0	0	0	0	0	0	0	0	0	0	0	0
10	0.5	0.5	1	0.5	0	0	0	0	0	0	0	0	0	0	0	1	1	0.5	0	0	0	0	0	0	0	0	0	0
11	1	1	1	1	1	0.5	0	0.5	0	0	0	0	0	0	1	1	1	1	0.5	0	0	0.5	0	0	0	0	0	0
12	1.5	1	1	1	1	1	0	0	0.5	0	0	0	0	0	2	1	1	1	0.5	1	0.5	0	0.5	0	0	0	0	0
13	1.5	1	1	1	1	1	0	0.5	0	0	0	0	0	0	2	1.5	1	1	2	1	1	0.5	0	0.5	0	0	0	0
14	2	1	1.5	1	1	1	1	0.5	0	0	0	0	0.5	0	2	1.5	2	2	2	1	1	0.5	0	0.5	1	0	0.5	0
15	2	2	1.5	1	1	1	1	1	0.5	0	0.5	1	1	0.5	2	2	2	2.5	2	2	1	1	0.5	0.5	1	1	1	0.5
16	2.5	2	2	1.5	2	1	2	1.5	1	0.5	0.5	1	1	1	3.5	3	2	3	2	3.5	1	1	1	1	1.5	1	1	0.5
17	2.5	2	2.5	1.5	2	1	2	1.5	1	0.5	0.5	1	1	1	3.5	3	3	3	3	3.5	2	1	1	1	1.5	1	1	0.5
18	2.5	2.5	2.5	2	2	1	2	2	1	0.5	1	1.5	1.5	1.5	3.5	3.5	3	3	3.5	3.5	2	1.5	2	1.5	1.5	1.5	1.5	1
19	2.5	2.5	2.5	2	2	1	3	1.5	1.5	0.5	1.5	1.5	1.5	1.5	3.5	3.5	3	3	3.5	3.5	3	1.5	2	1.5	2	1.5	1.5	1
20	2.5	2.5	2.5	2	2	2.5	3	1.5	1.5	0.5	1.5	1.5	1.5	1.5	3.5	3.5	3	3	3.5	3.5	3.5	2	2	2	2	1.5	1.5	1
21	2.5	2.5	2.5	2	2	2.5	3	1.5	1.5	0.5	1.5	1.5	1.5	2	3.5	3.5	3	3	3.5	3.5	3.5	2	2	2	2	1.5	1.5	1
22	2.5	2.5	2.5	2	2	2.5	3	1.5	1.5	0	1.5	1.5	1.5	2	3.5	3.5	3	3	3	3.5	3.5	2	2	2	2	1.5	1.5	1
23	2.5	2.5	2.5	2	2	2.5	3	1.5	1.5	0	1.5	1.5	1.5	2	3.5	3.5	3	2.5	3	3.5	3.5	2	2	2	2	1.5	1.5	1
24	2.5	2	2.5	2	2	2.5	3	1.5	1.5	0	1.5	1.5	1.5	2	3.5	3.5	3	2.5	3	3	3.5	2	2	2	2	1.5	1.5	1
25	2.5	2	2.5	2	2	2.5	3	1.5	1.5	0	1.5	1.5	1.5	2	3	3	3	2.5	3	3	3	2	2	1.5	2	1.5	1.5	1
26	2	2	2.5	2	2	2.5	3	1.5	1	0	1	1.5	1.5	2	3	3	2.5	2.5	3	3	3	2	1.5	1.5	2	1.5	1.5	1
27	2	2	2	1.5	1.5	2	2.5	1	1	0	1	1.5	1.5	2	3	3	2.5	2.5	2.5	3	3	1.5	1.5	1.5	2	1.5	1.5	1
28	2	2	2	1.5	1.5	2	2.5	1	1	0	1	1.5	1.5	2	3	3	2.5	2.5	2.5	3	3	1.5	1.5	1.5	2	1.5	1.5	1

## Sheet: FIgure10
Figure10A
	BSA	rhCTRP4
	3211.67	1107.49
	1987.11	987.64
	2264.36	1248.62
	2179.24	1237.91
	3622.07	1208.52
Figure10B
		BSA					rhCTRP4
	IL17A+	16.21	19.64	13.79	21.33	17.16	14.76	10.22	13.97	14.24	11.3
	IFNy+	5.33	3.54	3.28	5.62	3.34	3.92	4.32	2.81	3.29	1.1
	IL17A+IFNy+	8.72	7.61	7.1	5.68	6.21	3.98	5.19	5.75	5.21	4.33
	IL17A+GM-CSF+	6.97	7.42	9.26	9.36	8.48	5.22	3.86	3.74	4.39	3.94
Figure10C
		BSA					rhCTRP4
	Il17a	1.121	1.177	1	1.122	0.968	0.336	0.367	0.321	0.378	0.298
	il23r	1.132	1.124	1.109	1.084	1	0.498	0.326	0.479	0.464	0.224
	ifng	0.902	1.123	1.114	1.079	0.922	0.654	0.627	0.742	0.663	0.689
	ilr1	0.879	1.107	1.098	1.121	0.926	0.477	0.569	0.439	0.441	0.696
Figure10D
day	BSA								CTRP4
1	0	0	0	0	0	0	0	0	0	0	0	0	0	0	0	0
2	0	0	0	0	0	0	0	0	0	0	0	0	0	0	0	0
3	0	0	0	0	0	0	0	0	0	0	0	0	0	0	0	0
4	0	0	0	0	0	0	0	0	0	0	0	0	0	0	0	0
5	0	0	0	0	0	0	0	0	0	0	0	0	0	0	0	0
6	0	0	0	0	0	0	0	0	0	0	0	0	0	0	0	0
7	0	0	0	0	0	0	0	0	0	0	0	0	0	0	0	0
8	0	0	0	0	0	0	0	0	0	0	0	0	0	0	0	0
9	0	0	0	0	0	0	0	0	0	0	0	0	0	0	0	0
10	0	0	0	0	0	0	0	0	0	0	0	0	0	0	0	0
11	0	0	0	0	0	0	0	0	0	0	0	0	0	0	0	0
12	0	0	0	1	1	1	0	0	0	0	0	0	0.5	0	1	0
13	1	0	1	1	1	1	1	1	0.5	0.5	0	1	0.5	0	1	0.5
14	1	1	2	2	2	1	1	1	0.5	0.5	1	1	0.5	0.5	1	0.5
15	1	2	2	2	2	1.5	1	1	0.5	0.5	1	1	0.5	0.5	1.5	0.5
16	3	3	2.5	2	2	2	1	1	0.5	1	1	1	0.5	1	1.5	1
17	3.5	3	3	2	2	2	1	1	0.5	1	1.5	1	0.5	1.5	1.5	1
18	3.5	3	3	3	2.5	2	1	1	0.5	1	1	1.5	0.5	1	1.5	1
19	3.5	3	3	3	2.5	2	1	1	0.5	1	1	1.5	0.5	1	1	1
20	3	3	3	3	2.5	2	1	1	0.5	1	1	1	0.5	1	1	1
21	3	3	3	3.5	2.5	2	1	1	0.5	1	1	1	0.5	1	1	1
22	3	3	3	3	2.5	1.5	1	1	0.5	1	1	1	0.5	1	1	1
23	3	2	3	3	2.5	1.5	1	1	0.5	1	1	1	0.5	1	1	1
24	3	2	3	3	2	1.5	1	1	0.5	1	1	1	0.5	1	1	1
25	3	2	3	3	2	1.5	1	1	0.5	1	1	1	0.5	1	1	1
26	3	2	2.5	2.5	2	1	1	1	0.5	1	1	1	0.5	1	1	1
27	3	1.5	2.5	2.5	2	1	1	1	0.5	1	0.5	1	0.5	0.5	0.5	1
28	2.5	1.5	2.5	2.5	2	1	1	1	0.5	1	0.5	1	0.5	0.5	0.5	1
Figure10E
	BSA								rhCTRP4
CD45.1	52131	59226	48115	62558	55779	43116	49001	36884	43776	57006	65226	49174	31226	38778	47665	66148
CD45.2	43116	58774	29662	48778	41991	35279	49372	32007	35113	63743	22783	24714	27663	39286	31771	59126
Figure10G
	BSA								rhCTRP4
IL-17+	8.41	9.9	11.22	13.19	7.6	8.5	6.73	9.7	10.8	7.96	8.6	11.12	8.9	9.2	7.75	8.7
IL-17+GM-CSF+	7.93	8.87	6.41	7.65	7.49	8.16	6.27	7.75	6.36	4.73	4.93	4.91	6.12	6.62	5.1	4.34
IL-17+IFNy+	3.26	3.52	2.8	2.7	2.93	3.3	3.2	2.63	1.74	1.61	2.7	4.1	2.23	1.9	2.19	1.17
	BSA								rhCTRP4
IL-17+	54137	39441	52668	41002	42733	55228	37649	47679	48623	39578	36554	51329	29798	42356	45687	37980
IL-17+GM-CSF+	72771	88001	73279	77552	49738	47912	62137	77928	43258	47658	49722	39778	31657	52476	21687	34658
IL-17+IFNy+	31262	35798	28116	27129	29668	33231	32579	26579	17576	16472	27891	41568	22685	19786	21375	17685

[truncated: 4 more sheets: supp.figure1, supp.figure2, supp figure4A-C, supp figure6B-C]
